# Supplementary material for: Biosynthesis of the Inner Core of Bordetella pertussis Lipopolysaccharides: Effect of Mutations on LPS Structure, Cell Division, and Toll-like Receptor 4 Activation
Source: Int J Mol Sci. 2023 Dec 9;24(24):17313. doi: 10.3390/ijms242417313 (PMC10743493; doi:10.3390/ijms242417313)
Supplement: Supplementary file 1 [file ijms-24-17313-s001.zip]

Archive with 1 entries (1 files):
- ijms-2746818-supplementary.pdf
